# Supplementary material for: Fullerene Desymmetrization as a Means to Achieve Single‐Enantiomer Electron Acceptors with Maximized Chiroptical Responsiveness
Source: Adv Mater. 2020 Nov 23;33(1):2004115. doi: 10.1002/adma.202004115 (PMC11468824; doi:10.1002/adma.202004115)
Supplement: Supplementary file 2 — Supporting Information [file ADMA-33-2004115-s002.zip]

Archive with 10 entries (10 files):
- Cis2 SS bispcbm.xyz
- Cis3 SRC bispcbm.xyz
- Cis3 SSC bispcbm.xyz
- E antiS bispcbm.xyz
- Trans2 RSA bispcbm.xyz
- Trans2 SSC bispcbm.xyz
- Trans3 SRC bispcbm.xyz
- Trans3 SSA bispcbm.xyz
- Trans3 SSC bispcbm.xyz
- Trans4 SS bispcbm.xyz
