# Supplementary material for: Fullerene Desymmetrization as a Means to Achieve Single‐Enantiomer Electron Acceptors with Maximized Chiroptical Responsiveness
Source: Adv Mater. 2020 Nov 23;33(1):2004115. doi: 10.1002/adma.202004115 (PMC11468824; doi:10.1002/adma.202004115)
Supplement: Supplementary file 2 — Supporting Information [file ADMA-33-2004115-s002.zip › Cis2 SS bispcbm.xyz]

116
Molecule 2  0.000000
C  4.2289 19.0119 14.1401
C  5.2985 18.6839 14.8585
C  6.5959 18.5246 14.2145
C  6.7246 18.7122 12.9162
C  5.5526 19.0608 12.1191
C  4.3616 19.2033 12.7010
C  5.6779 18.3733 10.8698
C  4.5895 17.8684 10.2965
C  3.2733 18.0291 10.9202
C  3.1657 18.6732 12.0792
C  7.5683 17.8224 12.1509
C  6.9066 17.6050 10.8937
C  8.2331 16.8197 12.7330
C  8.0830 16.6159 14.1478
C  7.2805 17.4283 14.8455
C  6.9271 16.3909 10.3825
C  5.7541 15.8525  9.7615
C  4.6274 16.5578  9.7076
C  8.3847 15.4858 12.1212
C  7.6582 15.2958 11.0169
C  8.1429 15.1679 14.3966
C  8.8013 14.4067 13.1915
C  6.9083 14.0850 10.7813
C  5.7294 14.4553 10.0290
C  3.3660 15.9041  9.9377
C  2.5133 16.8149 10.6865
C  2.2871 18.1542 13.1173
C  2.9496 18.3681 14.4037
C  5.1962 17.6893 15.8878
C  6.4169 16.9052 15.8421
C  7.6960 13.0832 12.9202
C  6.8509 13.1073 11.6810
C  4.5847 13.8653 10.2819
C  3.3487 14.6105 10.2314
C  1.7343 16.3211 11.6402
C  1.6164 17.0216 12.9149
C  2.8645 17.4278 15.3400
C  4.0447 17.0724 16.1133
C  6.3462 15.6004 15.9933
C  7.1981 14.7108 15.2237
C  5.5654 12.3791 11.9430
C  4.4833 12.8289 11.2833
C  2.4913 14.0688 11.2325
C  1.7075 14.8869 11.9232
C  1.5161 16.0044 13.9514
C  2.1156 16.2008 15.1191
C  4.0002 15.6374 16.3361
C  5.1265 14.9386 16.2678
C  6.4563 13.4586 15.0349
C  6.6561 12.6732 13.9694
C  1.5619 14.6855 13.3340
C  3.1622 12.9403 11.8769
C  2.1968 13.6766 13.9369
C  2.9999 12.6898 13.1682
C  5.6123 11.6563 13.3419
C  2.8096 15.0956 15.7657
C  4.0694 12.0810 14.0642
C  4.0805 13.0530 15.2256
C  2.8426 13.8884 15.2119
C  5.1824 13.6158 15.6917
C  4.5811 10.7203 14.0779
C  5.0641 10.2022 15.4439
C  3.8801  9.4542 13.3800
C  6.4735  9.8116 15.6725
C  6.8585  9.3575 16.8616
C  5.8933  9.2350 17.9457
C  4.6210  9.5693 17.7454
C  4.1870 10.0672 16.4407
H  6.2042  8.8750 18.8933
H  3.9199  9.4759 18.5347
H  3.1707 10.3308 16.2895
H  7.1860  9.8886 14.8927
H  7.8709  9.0815 17.0194
H  4.6295  8.6516 13.3529
C  3.3432  9.5990 11.9492
H  3.0425  9.1390 14.0149
H  4.1579  9.8833 11.2701
H  2.5577 10.3537 11.9205
C  2.7560  8.2621 11.5051
C  2.2254  8.4444 10.1216
H  3.5474  7.4995 11.5249
H  1.9368  8.0242 12.1978
O  1.0038  9.0835  9.9322
O  2.8749  8.0368  9.1521
C  0.7050  9.1510  8.5380
H  1.4943  9.7165  8.0220
H  0.6525  8.1332  8.1251
H -0.2613  9.6555  8.3945
C  9.1296 12.8648 12.9745
C  9.9101 11.9875 14.0808
C  9.5239 12.1968 15.5527
H  9.7702 10.9253 13.8376
C 10.3569 11.3226 16.4749
H  9.6814 13.2481 15.8232
H  8.4830 11.9355 15.6973
C  9.9159 11.5869 17.8792
H 10.2468 10.2532 16.2468
H 11.4201 11.5807 16.3741
O 10.1744 10.7782 18.7776
O  9.1787 12.7410 18.1527
C  8.8260 12.7910 19.5332
H  8.2512 13.7085 19.7290
H  8.2133 11.9136 19.7854
H  9.7386 12.7919 20.1457
H 10.9766 12.2364 13.9967
C  9.7919 12.5104 11.6407
C  9.4757 11.2210 11.0065
H  8.7835 10.5620 11.4676
C 10.0473 10.8810  9.8547
H  9.8116  9.9527  9.4001
C 11.0000 11.7843  9.2173
H 11.4560 11.5124  8.2992
C 11.2996 12.9474  9.7900
H 11.9952 13.6006  9.3278
C 10.6741 13.3272 11.0557
H 10.9305 14.2501 11.5034
