# Supplementary material for: Fullerene Desymmetrization as a Means to Achieve Single‐Enantiomer Electron Acceptors with Maximized Chiroptical Responsiveness
Source: Adv Mater. 2020 Nov 23;33(1):2004115. doi: 10.1002/adma.202004115 (PMC11468824; doi:10.1002/adma.202004115)
Supplement: Supplementary file 2 — Supporting Information [file ADMA-33-2004115-s002.zip › Cis3 SRC bispcbm.xyz]

116
Molecule 2  0.000000
C -7.4638  5.7652  8.9217
C -6.2307  5.1630  8.3933
C -5.7325  5.6191  7.2360
C -6.3919  6.7210  6.5345
C -7.4974  7.2678  7.0332
C -8.0594  6.7649  8.2792
C -0.9410  1.8515 13.5735
C -1.9143  1.6086 12.6988
C -1.6994  1.7690 11.2875
C -0.5219  2.1608 10.8417
C  0.5561  2.4561 11.7940
C  0.3524  2.3055 13.0998
C  1.2633  3.5956 11.2954
C  1.7071  4.5151 12.1548
C  1.4945  4.3520 13.5964
C  0.8448  3.2844 14.0499
C -0.4704  3.0935  9.7720
C  0.6390  4.0000 10.0555
C -1.6019  3.5461  9.2207
C -2.9383  3.0371  9.5921
C -2.9455  2.2361 10.6648
C  0.4812  5.2799  9.7984
C  0.9645  6.2775 10.7278
C  1.5629  5.9178 11.8579
C -1.7487  4.9399  8.9565
C -0.7536  5.7639  9.2525
C -4.0537  4.0621  9.1205
C -3.1477  5.3259  9.1539
C -1.0288  7.0292  9.8181
C  0.0289  7.3541 10.7252
C  1.2630  6.6329 13.0844
C  1.2314  5.6664 14.1703
C -0.1298  3.4300 15.1161
C -1.2391  2.5273 14.8196
C -3.2481  2.0050 12.9733
C -3.8884  2.4019 11.7159
C -3.3853  6.5165  9.7448
C -2.2713  7.3993 10.0797
C -0.2724  7.9833 11.8387
C  0.3732  7.6227 13.0720
C  0.3186  5.8077 15.1238
C -0.3947  4.6356 15.6177
C -2.4787  2.9280 15.0582
C -3.5226  2.6532 14.0885
C -4.7465  3.4123 11.6933
C -5.1084  4.3126 10.5214
C -2.6235  8.2133 11.2272
C -1.6361  8.4221 12.1145
C -0.5952  7.8076 14.1156
C -0.6307  6.9283 15.1087
C -1.7584  5.0547 15.8896
C -2.7569  4.2265 15.6160
C -4.4084  3.7695 14.0680
C -4.9662  4.1480 12.9254
C -5.1026  5.7283 11.1727
C -4.4876  6.8252 10.6900
C -1.9007  6.4720 15.5841
C -1.8424  8.3585 13.5409
C -3.0297  6.9358 15.0398
C -3.0343  7.9990 14.0070
C -4.1603  8.1967 11.4514
C -3.9644  4.7362 15.0150
C -4.3218  7.8895 13.1701
C -4.7759  6.4774 13.5051
C -4.1053  6.0212 14.7448
C -5.1657  5.5570 12.6194
C -5.5790  3.9914  9.1662
C -6.5052  2.7473  8.8010
C -6.1043  1.3879  9.3729
H -7.5251  2.9678  9.1447
H -6.5091  2.6492  7.7066
C -7.0982  0.3344  8.8956
H -5.0974  1.1224  9.0252
H -6.1208  1.4232 10.4650
C -6.7242 -1.0039  9.4420
H -8.1205  0.5793  9.2160
H -7.1132  0.2798  7.7982
O -7.4324 -1.9888  9.2041
O -5.5758 -1.1323 10.2202
C -5.4198 -2.4900 10.6315
H -4.5120 -2.5846 11.2442
H -6.2952 -2.7957 11.2224
H -5.3328 -3.1335  9.7441
H -7.8758  5.4054  9.8251
H -8.9444  7.1955  8.6751
H -7.9713  8.0668  6.5218
H -5.9864  7.0857  5.6252
H -4.8602  5.1903  6.8171
C -5.0102  8.9911 12.4942
C -6.6074  9.1890 12.4342
C -7.4527  7.9487 12.1380
H -6.9323  9.5830 13.4052
C -8.9376  8.2703 12.1189
H -7.1700  7.5366 11.1653
H -7.2785  7.2062 12.9173
C -9.6818  6.9950 11.8663
H -9.2387  8.6681 13.0982
H -9.1974  9.0183 11.3576
O -10.8527  7.0216 11.4718
O -9.0294  5.7755 12.0789
C -9.8974  4.6812 11.7840
H -9.3605  3.7356 11.9543
H -10.7801  4.7261 12.4368
H -10.2119  4.7390 10.7321
H -6.8234  9.9331 11.6546
C -4.4515 10.3920 12.7923
C -4.5164 10.9190 14.1648
H -4.9320 10.3252 14.9385
C -4.0498 12.1340 14.4408
H -4.0949 12.5056 15.4326
C -3.4775 12.9564 13.3799
H -3.1050 13.9244 13.6013
C -3.4268 12.4937 12.1340
H -3.0142 13.0942 11.3632
C -3.9382 11.1604 11.8231
H -3.8989 10.8127 10.8237
