# Supplementary material for: Fullerene Desymmetrization as a Means to Achieve Single‐Enantiomer Electron Acceptors with Maximized Chiroptical Responsiveness
Source: Adv Mater. 2020 Nov 23;33(1):2004115. doi: 10.1002/adma.202004115 (PMC11468824; doi:10.1002/adma.202004115)
Supplement: Supplementary file 2 — Supporting Information [file ADMA-33-2004115-s002.zip › Cis3 SSC bispcbm.xyz]

116
Molecule 2  0.000000
C  7.5634 11.5474 15.8599
C  7.6234 12.5814 14.8143
C  8.8138 12.8748 14.2676
C 10.0162 12.1570 14.6886
C  9.9438 11.2223 15.6303
C  8.6645 10.9100 16.2447
C  1.1851 14.3752 10.2040
C  1.8533 14.6609 11.3179
C  3.1143 15.3444 11.2704
C  3.6274 15.7017 10.1093
C  2.9169 15.3725  8.8678
C  1.7478 14.7391  8.9164
C  3.9040 15.0038  7.8987
C  3.6441 14.0086  7.0497
C  2.3537 13.3111  7.0907
C  1.4398 13.6683  7.9889
C  5.0252 15.5511  9.9040
C  5.2034 15.1057  8.5251
C  5.7997 15.0741 10.8832
C  5.2955 14.7886 12.2404
C  3.9639 14.8503 12.3589
C  6.1154 14.1891  8.2775
C  5.8371 13.1122  7.3541
C  4.6546 13.0223  6.7544
C  6.7768 14.0769 10.5883
C  6.9107 13.6488  9.3420
C  6.3058 13.8353 13.0011
C  6.8985 13.1671 11.7266
C  7.1343 12.2736  9.0858
C  6.4774 11.9383  7.8599
C  4.0209 11.7264  6.6131
C  2.5886 11.9009  6.8089
C  0.6780 12.6494  8.6910
C  0.5144 13.0986 10.0713
C  1.9165 13.7256 12.3836
C  3.2254 13.8329 13.0250
C  7.0558 11.8530 11.4588
C  7.1921 11.3965 10.0758
C  5.8924 10.7661  7.7663
C  4.6154 10.6452  7.1115
C  1.9160 10.9674  7.4715
C  0.9158 11.3600  8.4577
C  0.6034 12.2140 11.0548
C  1.3385 12.5477 12.2599
C  3.8368 12.7518 13.4907
C  5.3270 12.5348 13.6982
C  6.6890 10.0343  9.9603
C  5.9789  9.7874  8.8457
C  3.8915  9.6190  7.8009
C  2.5868  9.7678  7.9821
C  0.9949 10.3998  9.5466
C  0.8430 10.8194 10.7951
C  2.0059 11.3693 12.7154
C  3.2061 11.4612 13.2785
C  5.5444 11.0924 13.1330
C  6.4893 10.7275 12.2428
C  2.0195  9.4126  9.2470
C  4.7417  9.0440  8.8587
C  2.7955  8.9259 10.2213
C  4.2310  8.6424 10.0189
C  6.5640  9.3847 11.3663
C  1.6966 10.2944 11.8379
C  4.9583  8.6844 11.3762
C  3.9540  9.4288 12.2313
C  2.6204  9.3896 11.5748
C  4.2366 10.4484 13.0442
C  6.3112 13.3281 14.4443
C  5.9850 14.1749 15.7649
C  4.7522 15.0853 15.7383
H  5.8598 13.4762 16.6004
H  6.8542 14.8166 15.9607
C  4.6317 15.8179 17.0730
H  4.8576 15.8206 14.9307
H  3.8508 14.4892 15.5795
C  3.4433 16.7239 17.0217
H  4.5451 15.1215 17.9188
H  5.5375 16.4272 17.1994
O  2.7387 16.8773 18.0259
O  3.1318 17.3844 15.8353
C  1.9617 18.1827 16.0167
H  1.7232 18.7011 15.0769
H  1.1191 17.5372 16.3036
H  2.1431 18.9236 16.8088
H  6.6340 11.3084 16.3116
H  8.6078 10.1667 16.9988
H 10.8187 10.7063 15.9349
H 10.9509 12.3869 14.2440
H  8.9029 13.6303 13.5352
C  6.1462  7.9525 11.8092
C  6.2761  7.6913 13.3060
C  6.7101  6.6105 11.1399
C  7.4992  8.0761 14.0243
C  7.6233  7.8048 15.3207
C  6.5465  7.1314 16.0365
C  5.4408  6.7741 15.3900
C  5.3035  7.0555 13.9647
H  6.6463  6.9242 17.0715
H  4.6594  6.2811 15.9097
H  4.4260  6.7522 13.4521
H  8.2881  8.5656 13.5116
H  8.5075  8.0813 15.8356
H  7.7296  6.4682 11.5216
C  6.7944  6.5076  9.6131
H  6.0808  5.7802 11.4857
H  7.4411  7.3004  9.2155
H  5.7963  6.5901  9.1784
C  7.3808  5.1424  9.2564
C  7.4308  5.0382  7.7686
H  8.3881  5.0615  9.6892
H  6.6971  4.3846  9.6634
O  6.2641  4.7661  7.0606
O  8.5035  5.1903  7.1733
C  6.5485  4.7050  5.6636
H  6.9593  5.6689  5.3311
H  7.2822  3.9078  5.4746
H  5.6227  4.4899  5.1109
