# Supplementary material for: Fullerene Desymmetrization as a Means to Achieve Single‐Enantiomer Electron Acceptors with Maximized Chiroptical Responsiveness
Source: Adv Mater. 2020 Nov 23;33(1):2004115. doi: 10.1002/adma.202004115 (PMC11468824; doi:10.1002/adma.202004115)
Supplement: Supplementary file 2 — Supporting Information [file ADMA-33-2004115-s002.zip › E antiS bispcbm.xyz]

116
Molecule 2  0.000000
C  9.5924  5.4160 13.9221
C  8.5742  6.2034 13.2035
C  8.7070  6.3881 11.8847
C  9.8307  5.7879 11.1664
C 10.7365  5.0670 11.8219
C 10.6137  4.8764 13.2627
C  0.6768  6.6792 16.5493
C  2.1582  7.5120 16.2956
C  2.5677  7.6343 14.8460
C  1.8213  7.2865 13.8086
C  0.5995  6.5003 13.9882
C  0.1682  6.1349 15.1981
C  0.5062  5.6228 12.8480
C  0.0198  4.3991 12.9830
C -0.3749  3.9366 14.2900
C -0.2841  4.7499 15.3435
C  2.4360  6.8779 12.5820
C  1.6080  5.8644 11.9814
C  3.7566  6.8305 12.4583
C  4.6521  7.2408 13.5473
C  4.0450  7.5231 14.7105
C  2.1694  4.8668 11.3289
C  1.6441  3.5159 11.4704
C  0.6029  3.2911 12.2662
C  4.3702  5.7361 11.7551
C  3.5963  4.7863 11.2261
C  6.0844  6.6449 13.2869
C  5.6406  5.4332 12.4013
C  3.9660  3.4109 11.3123
C  2.7555  2.6079 11.4532
C  0.5816  2.1297 13.1226
C -0.0302  2.5340 14.3852
C  0.2003  4.2378 16.5940
C  0.9729  5.3184 17.2454
C  3.3726  6.8062 16.8498
C  4.5399  7.0059 15.9461
C  5.9110  4.1321 12.5748
C  5.0474  3.0853 11.9917
C  2.7645  1.5541 12.2585
C  1.6194  1.2985 13.1378
C  0.4509  2.0629 15.5217
C  0.5849  2.9626 16.6673
C  2.1355  4.9345 17.7767
C  3.3566  5.7012 17.5784
C  5.5916  6.1887 15.9535
C  6.6332  5.9341 14.8307
C  5.0661  1.9324 12.8479
C  3.9671  1.1866 12.9831
C  2.1421  0.7692 14.3894
C  1.5761  1.1379 15.5384
C  1.7819  2.5826 17.3573
C  2.5405  3.5394 17.8707
C  4.4579  4.7751 17.5653
C  5.5150  4.9990 16.7937
C  6.6594  4.3899 14.8482
C  6.4549  3.5885 13.8004
C  2.3996  1.4486 16.6838
C  3.5953  0.6823 14.2892
C  3.7267  1.3926 16.5922
C  4.3563  0.9908 15.3352
C  5.9080  2.2289 13.9728
C  3.9686  3.4522 17.7839
C  5.5674  1.7921 15.1768
C  5.6985  2.6717 16.3037
C  4.5476  2.4309 17.1846
C  6.1799  3.9028 16.1273
C  7.4139  6.8454 13.9842
C  8.0171  8.2295 14.4925
C  7.0777  9.1520 15.2783
H  8.8834  8.0083 15.1303
H  8.3551  8.7868 13.6088
C  7.8212 10.4289 15.6609
H  6.2117  9.4123 14.6571
H  6.7407  8.6504 16.1896
C  6.9141 11.3371 16.4283
H  8.7015 10.2005 16.2776
H  8.1861 10.9581 14.7694
O  5.7601 10.9753 16.6881
O  7.3691 12.5839 16.8453
C  6.3291 13.2617 17.5529
H  6.6906 14.2467 17.8812
H  5.4604 13.3917 16.8910
H  6.0359 12.6672 18.4304
H  9.5105  5.2765 14.9699
H 11.3406  4.3090 13.7858
H 11.5504  4.6344 11.2973
H  9.9244  5.9290 10.1197
H  8.0007  6.9704 11.3509
C  0.9719  8.1375 16.9751
C  0.2909  9.2269 16.1337
C  0.9421 10.3667 15.8894
C  0.3096 11.4260 15.1057
C -0.9269 11.2668 14.6410
C -1.6578 10.0343 14.9171
C -1.0872  9.0644 15.6264
H -1.3832 12.0376 14.0732
H -2.6468  9.9126 14.5547
H  0.8375 12.3237 14.9070
H  1.9270 10.5038 16.2607
H -1.6284  8.1768 15.8268
C  0.9476  8.6728 18.4865
C  1.5705  7.7871 19.5701
H  1.4711  9.6378 18.5114
H -0.1039  8.8295 18.7604
C  1.4336  8.4660 20.9292
H  1.0548  6.8208 19.5999
H  2.6316  7.6335 19.3569
C  2.0463  7.6042 21.9860
H  1.9344  9.4439 20.9320
H  0.3789  8.6469 21.1795
O  2.6571  6.4040 21.6245
O  2.0116  7.9570 23.1703
C  3.1725  5.7512 22.7848
H  3.6518  4.8064 22.4902
H  2.3497  5.5431 23.4838
H  3.9128  6.4019 23.2722
