# Supplementary material for: Fullerene Desymmetrization as a Means to Achieve Single‐Enantiomer Electron Acceptors with Maximized Chiroptical Responsiveness
Source: Adv Mater. 2020 Nov 23;33(1):2004115. doi: 10.1002/adma.202004115 (PMC11468824; doi:10.1002/adma.202004115)
Supplement: Supplementary file 2 — Supporting Information [file ADMA-33-2004115-s002.zip › Trans2 RSA bispcbm.xyz]

116
Molecule 2  0.000000
C  5.9123  7.9289 21.6204
C  4.6051  8.6119 21.5837
C  4.5630  9.9190 21.3015
C  5.7961 10.6482 21.0034
C  6.9685 10.0196 21.0251
C  7.0291  8.5995 21.3516
C -1.8715  4.1095 19.6960
C -1.2319  4.7372 20.6804
C -1.1910  6.1702 20.7305
C -1.7996  6.8786 19.7979
C -2.4898  6.1968 18.7016
C -2.5221  4.8717 18.6571
C -2.2482  6.9474 17.5173
C -2.0361  6.2990 16.3717
C -2.0896  4.8538 16.3011
C -2.3247  4.1636 17.4080
C -1.1695  8.0464 19.2938
C -1.4459  8.0923 17.8631
C  0.0148  8.4319 19.7721
C  0.6817  7.7344 20.9057
C  0.0984  6.5928 21.2918
C -0.4911  8.4836 17.0473
C -0.2723  7.7738 15.7944
C -1.0131  6.7248 15.4811
C  1.0418  8.8684 18.8662
C  0.7890  8.8718 17.5541
C  2.2089  8.1148 20.9350
C  2.3426  8.4579 19.4063
C  1.7697  8.4277 16.6247
C  1.1132  7.7547 15.5205
C -0.4230  5.5684 14.8081
C -1.1119  4.3840 15.3067
C -1.5753  2.9745 17.6635
C -1.2985  2.9336 19.0969
C  0.0150  4.2527 21.1646
C  0.8507  5.4034 21.5561
C  3.2003  7.9441 18.5139
C  2.9029  7.9500 17.0710
C  1.6750  6.7000 14.9347
C  0.8738  5.5460 14.4744
C -0.4360  3.2539 15.4956
C -0.6543  2.5642 16.7929
C -0.1242  2.5008 19.5138
C  0.5616  3.1895 20.6026
C  2.1651  5.3757 21.3660
C  3.1280  6.5826 21.1690
C  3.5032  6.8084 16.4508
C  2.9364  6.2066 15.3958
C  1.8066  4.3018 14.2303
C  0.9943  2.9851 15.0182
C  0.6271  2.0852 17.2655
C  0.8740  2.0648 18.5777
C  1.9560  3.1570 20.3304
C  2.7180  4.1994 20.6644
C  3.8640  6.0957 19.8964
C  3.9909  6.7704 18.7535
C  1.6604  2.4630 16.2987
C  2.9714  4.7510 15.2083
C  2.8100  2.9045 16.8099
C  3.4615  4.0860 16.2662
C  4.1447  6.0704 17.4658
C  2.1578  2.4503 19.0842
C  4.1011  4.7585 17.4095
C  3.8896  4.0176 18.6010
C  3.0769  2.8708 18.2484
C  3.7475  4.6517 19.7677
C  3.3241  7.8291 21.9223
C  3.2226  7.9261 23.5068
C  2.0022  7.2717 24.1651
H  4.1240  7.4666 23.9336
H  3.2027  8.9918 23.7727
C  2.0728  7.4814 25.6760
H  1.0836  7.7306 23.7785
H  1.9955  6.1987 23.9546
C  0.8893  6.8523 26.3381
H  2.9891  7.0362 26.0886
H  2.0972  8.5503 25.9291
O  0.0683  6.2235 25.6597
O  0.7128  6.9808 27.7122
C -0.4823  6.3057 28.1083
H -0.6189  6.4090 29.1942
H -1.3430  6.7490 27.5865
H -0.4045  5.2401 27.8479
H  5.9640  6.8974 21.8603
H  7.9648  8.1012 21.3771
H  7.8600 10.5522 20.8091
H  5.7553 11.6815 20.7700
H  3.6381 10.4359 21.2920
C  1.4576  2.8973 13.6245
C  2.5442  1.8274 13.0984
C  3.8221  1.5967 13.9127
H  2.0408  0.8571 12.9995
H  2.8655  2.1650 12.1042
C  4.6978  0.5695 13.2011
H  3.5692  1.2144 14.9014
H  4.3766  2.5387 14.0084
H  4.1644 -0.3839 13.0835
C  0.3492  2.9084 12.5611
C  0.1589  3.9447 11.7346
C -0.9054  3.9014 10.7344
C -1.6856  2.8291 10.6326
C -1.4772  1.6897 11.5182
C -0.5111  1.7238 12.4317
H -0.3636  0.8926 13.0740
H -2.0956  0.8331 11.4338
H -2.4572  2.8019  9.9058
H -1.0560  4.7280 10.0878
H  0.7746  4.8017 11.7927
H  4.9721  0.9082 12.1922
C  5.9420  0.3328 13.9937
O  6.8153 -0.4291 13.5634
O  6.1064  0.9747 15.2200
C  7.3561  0.6026 15.7997
H  8.1738  0.8943 15.1251
H  7.3781 -0.4858 15.9544
H  7.4772  1.1133 16.7658
