# Supplementary material for: Fullerene Desymmetrization as a Means to Achieve Single‐Enantiomer Electron Acceptors with Maximized Chiroptical Responsiveness
Source: Adv Mater. 2020 Nov 23;33(1):2004115. doi: 10.1002/adma.202004115 (PMC11468824; doi:10.1002/adma.202004115)
Supplement: Supplementary file 2 — Supporting Information [file ADMA-33-2004115-s002.zip › Trans2 SSC bispcbm.xyz]

116
Molecule 2  0.000000
C -10.0514  8.8957 12.8428
C -9.9206  7.4602 13.1544
C -10.1129  6.5631 12.1807
C -10.4173  7.0083 10.8215
C -10.5180  8.3065 10.5475
C -10.3305  9.2924 11.6051
C -4.9825  5.4051 19.2686
C -6.2393  5.5523 18.8436
C -6.8407  4.6493 17.9227
C -6.1328  3.6574 17.4435
C -4.7391  3.5166 17.8510
C -4.1886  4.3377 18.7448
C -4.0262  3.0965 16.7158
C -2.8123  3.5886 16.5230
C -2.1811  4.4966 17.5134
C -2.7997  4.8166 18.6518
C -6.2711  3.3080 16.0804
C -4.9471  2.9555 15.6110
C -7.1271  3.9716 15.2987
C -8.0414  5.0172 15.8292
C -7.8082  5.3687 17.0972
C -4.5812  3.3331 14.4060
C -3.2398  3.8540 14.1924
C -2.3978  3.9733 15.2187
C -6.7206  4.3789 13.9849
C -5.4869  4.0799 13.5666
C -8.5759  5.9144 14.6497
C -7.3609  5.6688 13.6790
C -4.7194  5.0298 12.8322
C -3.3151  4.8830 13.2021
C -1.5544  5.1183 15.3426
C -1.4034  5.4457 16.7757
C -2.5998  6.0863 19.5497
C -4.1112  6.5429 19.5160
C -6.7735  6.8154 18.5818
C -7.7608  6.7214 17.5078
C -6.5769  6.5796 13.0850
C -5.2133  6.2365 12.6301
C -2.5602  5.9628 13.3181
C -1.6336  6.0842 14.4426
C -1.3271  6.7116 17.1700
C -1.7167  7.2991 18.5513
C -4.6108  7.7211 19.1268
C -5.9934  7.8604 18.6773
C -7.8969  7.7089 16.6345
C -8.4164  7.6265 15.1825
C -4.3821  7.4025 12.7268
C -3.0976  7.2730 13.0609
C -1.6064  7.4554 14.8441
C -1.4842  7.7626 16.1349
C -2.5907  8.4863 18.0676
C -3.8538  8.7227 18.4251
C -6.0827  8.9094 17.7443
C -6.9683  8.8406 16.7509
C -7.2920  8.4203 14.4742
C -6.5510  7.9839 13.4533
C -2.2529  8.8510 16.6846
C -2.4971  8.2059 13.9783
C -3.1148  9.5039 15.8984
C -3.2363  9.1786 14.4825
C -5.1763  8.4784 13.2459
C -4.7818  9.4498 17.5630
C -4.6340  9.3348 14.1014
C -5.3759  9.7508 15.2463
C -4.4223  9.8522 16.3690
C -6.6120  9.2856 15.4315
C -9.6153  7.0270 14.5965
C -11.0382  7.0349 15.3167
C -11.0706  6.6102 16.7926
H -11.4446  8.0529 15.2515
H -11.6953  6.3499 14.7643
C -12.5043  6.6701 17.3122
H -10.6929  5.5844 16.8896
H -10.4532  7.2880 17.3878
C -12.5442  6.2541 18.7495
H -12.9233  7.6818 17.2190
H -13.1528  6.0007 16.7312
O -13.5971  6.3469 19.3907
O -11.3890  5.7658 19.3592
C -11.6618  5.4369 20.7229
H -10.7475  5.0511 21.1966
H -11.9993  6.3373 21.2563
H -12.4483  4.6693 20.7644
H -9.9183  9.6174 13.6089
H -10.4185 10.3267 11.3878
H -10.7387  8.6242  9.5605
H -10.5582  6.2939 10.0516
H -10.0463  5.5258 12.3845
C -1.3202  6.8571 19.9068
C -1.2951  7.8010 21.2404
C -2.5205  8.6864 21.4700
H -1.2047  7.1413 22.1132
C -2.4894  9.5408 22.7156
H -2.6260  9.3556 20.6215
H -3.3987  8.0457 21.5479
C -3.8005 10.2799 22.7056
H -2.3902  8.9530 23.6383
H -1.6548 10.2532 22.6637
O -4.2809 10.7318 23.7509
O -4.5037 10.3729 21.4906
C -5.7640 11.0205 21.6546
H -6.2722 11.0739 20.6775
H -6.3821 10.4413 22.3553
H -5.6123 12.0340 22.0463
H -0.4081  8.4470 21.1851
C -0.0394  6.0313 19.9626
C -0.0212  4.7865 20.7410
H -0.8918  4.4712 21.2568
C  1.0855  4.0506 20.8026
H  1.0930  3.1521 21.3654
C  2.2897  4.4795 20.0971
H  3.1698  3.8892 20.1429
C  2.2836  5.6120 19.3986
H  3.1591  5.9228 18.8872
C  1.0710  6.4270 19.3318
H  1.0773  7.3289 18.7742
