# Supplementary material for: Fullerene Desymmetrization as a Means to Achieve Single‐Enantiomer Electron Acceptors with Maximized Chiroptical Responsiveness
Source: Adv Mater. 2020 Nov 23;33(1):2004115. doi: 10.1002/adma.202004115 (PMC11468824; doi:10.1002/adma.202004115)
Supplement: Supplementary file 2 — Supporting Information [file ADMA-33-2004115-s002.zip › Trans3 SRC bispcbm.xyz]

116
Molecule 2  0.000000
C  1.6073  8.0532 18.8432
C  0.4327  7.6891 18.0295
C -0.5770  8.5603 17.9197
C -0.4957  9.8673 18.5732
C  0.5754 10.1917 19.2927
C  1.6722  9.2414 19.4373
C  1.5730  2.4738 11.9392
C  1.0971  2.6291 13.1688
C -0.0965  3.3845 13.4058
C -0.7377  3.9343 12.3918
C -0.2141  3.7822 11.0335
C  0.8955  3.0788 10.8259
C -0.4246  5.0222 10.3537
C  0.5152  5.4677  9.5205
C  1.7354  4.6890  9.2904
C  1.9110  3.5402  9.9141
C -1.2760  5.2425 12.5420
C -1.0771  5.9335 11.2700
C -1.1466  5.8897 13.7026
C -0.5450  5.2558 14.9091
C  0.0242  4.0641 14.6972
C -0.7227  7.2029 11.2914
C  0.3039  7.6856 10.3727
C  0.8935  6.8473  9.5235
C -0.7694  7.2764 13.7116
C -0.5492  7.8960 12.5480
C -0.1307  6.3647 15.9418
C  0.0620  7.5231 14.9006
C  0.5496  8.7947 12.4085
C  1.0835  8.6711 11.0632
C  2.3243  6.9289  9.3075
C  2.8492  5.5971  9.1499
C  3.2166  3.2102 10.4453
C  2.9938  2.5533 11.7017
C  1.9726  2.8580 14.2569
C  1.3113  3.7340 15.2267
C  1.1442  8.2851 14.7041
C  1.3830  8.9543 13.4172
C  2.3959  8.7252 10.8853
C  3.0397  7.8098  9.9777
C  4.0612  5.2964  9.6284
C  4.2609  4.0338 10.3062
C  3.8010  2.8182 12.7040
C  3.2710  2.9651 14.0377
C  2.0167  4.6199 15.9142
C  1.5266  5.9531 16.5303
C  2.7979  9.0498 13.2019
C  3.2942  8.9436 11.9744
C  4.3710  7.4900 10.4959
C  4.9370  6.2928 10.2755
C  5.2678  4.2551 11.3704
C  4.9475  3.7017 12.5557
C  4.0433  3.9259 14.7104
C  3.4569  4.7364 15.5878
C  2.6353  6.8799 15.9715
C  2.4454  7.9849 15.2559
C  6.0855  5.5930 11.1124
C  4.5413  8.2285 11.7357
C  6.0174  6.4145 12.6535
C  5.1960  7.6867 12.7547
C  3.4609  8.4504 14.2990
C  5.1083  4.3828 13.8246
C  4.5817  7.7714 14.0967
C  4.7742  6.5378 14.7859
C  5.5150  5.6332 13.8705
C  3.8287  6.1094 15.6314
C  0.3695  6.2999 17.3714
C -0.1967  5.3544 18.5219
C -0.4100  3.8776 18.1656
H  0.4990  5.3979 19.3686
H -1.1707  5.7580 18.8362
C -0.9565  3.1409 19.3844
H -1.1284  3.7953 17.3399
H  0.5407  3.4232 17.8743
C -1.1542  1.7154 18.9864
H -0.2156  3.2211 20.1925
H -1.9161  3.6029 19.6531
O -0.2506  0.8917 19.1696
O -2.3532  1.3261 18.3979
C -2.3135 -0.0677 18.0935
H -3.2644 -0.3679 17.6303
H -1.4868 -0.2665 17.3962
H -2.1593 -0.6406 19.0192
H  2.4068  7.3654 18.9554
H  2.5215  9.4969 20.0188
H  0.6300 11.1400 19.7648
H -1.2936 10.5583 18.4734
H -1.4414  8.3122 17.3602
C  7.2675  6.2630 11.9279
C  8.5605  5.4558 12.4466
C  8.3644  4.0679 13.0712
H  9.2206  5.3194 11.5790
H  9.0739  6.0781 13.1906
C  9.7291  3.5043 13.4564
H  7.8828  3.3965 12.3481
H  7.7512  4.1459 13.9685
H 10.3350  3.4168 12.5438
C  7.8296  7.5640 11.3098
C  8.0804  8.6061 12.1071
C  8.6211  9.8479 11.5579
C  8.8797  9.9483 10.2572
C  8.6287  8.8160  9.3738
C  8.1336  7.6825  9.8632
H  7.9652  6.8688  9.2106
H  8.8447  8.8946  8.3388
H  9.2721 10.8510  9.8629
H  8.8073 10.6719 12.1987
H  7.8782  8.5375 13.1463
H 10.1774  4.1912 14.1878
C  9.5011  2.1634 14.0720
O  9.5488  1.1462 13.3712
O  9.2269  2.0682 15.4330
C  9.0392  0.6996 15.7932
H  9.9529  0.1321 15.5643
H  8.1960  0.2839 15.2228
H  8.8242  0.6302 16.8693
