# Supplementary material for: Fullerene Desymmetrization as a Means to Achieve Single‐Enantiomer Electron Acceptors with Maximized Chiroptical Responsiveness
Source: Adv Mater. 2020 Nov 23;33(1):2004115. doi: 10.1002/adma.202004115 (PMC11468824; doi:10.1002/adma.202004115)
Supplement: Supplementary file 2 — Supporting Information [file ADMA-33-2004115-s002.zip › Trans3 SSA bispcbm.xyz]

116
Molecule 2  0.000000
C  2.1412  9.8743 15.8192
C  0.9908  9.9659 14.9029
C  0.4188 11.1585 14.6966
C  0.9522 12.3553 15.3480
C  2.0002 12.2636 16.1619
C  2.6182 10.9659 16.4114
C  0.5643  4.4522  9.0132
C  0.0383  4.8512 10.1604
C -0.7361  6.0637 10.2379
C -0.9447  6.7864  9.1561
C -0.3566  6.3666  7.8975
C  0.3723  5.2567  7.8463
C  0.0551  7.5417  7.1997
C  1.1855  7.5099  6.4997
C  1.9790  6.2826  6.4441
C  1.5791  5.2086  7.0993
C -0.8988  8.2057  9.2410
C -0.2660  8.6854  8.0172
C -0.6589  8.7951 10.4121
C -0.5370  8.0191 11.6767
C -0.5063  6.6880 11.5297
C  0.5824  9.6913  8.0901
C  1.8228  9.6586  7.3098
C  2.1030  8.6065  6.5413
C  0.2662  9.8957 10.4827
C  0.8725 10.3094  9.3635
C  0.1753  8.8951 12.7642
C  0.9675  9.8230 11.7719
C  2.2591 10.6591  9.3744
C  2.8559 10.2685  8.0964
C  3.4510  8.0721  6.4983
C  3.3658  6.6207  6.4331
C  2.5392  4.3361  7.7670
C  1.8878  3.8348  8.9665
C  0.7663  4.7225 11.3484
C  0.4315  5.8624 12.2188
C  2.2881 10.0443 11.7265
C  2.9490 10.4962 10.4857
C  4.0849  9.7659  8.0809
C  4.3969  8.6129  7.2395
C  4.2527  5.8517  7.0698
C  3.8536  4.5841  7.7283
C  2.5847  3.6557 10.0801
C  1.9845  4.2006 11.3229
C  1.3549  6.3955 12.9959
C  1.4150  7.8464 13.5476
C  4.2837  9.9690 10.4540
C  4.8357  9.6166  9.2944
C  5.3481  7.7778  7.9533
C  5.3062  6.4432  7.8543
C  4.9657  4.1213  8.7406
C  4.0977  3.7008 10.1928
C  3.0125  4.7972 12.1017
C  2.7208  5.8586 12.8634
C  2.8612  8.1803 13.1491
C  3.2569  9.2337 12.4361
C  5.5894  5.5553  8.9996
C  5.6193  8.4028  9.2108
C  5.7065  6.1835 10.1829
C  5.7514  7.6513 10.2854
C  4.4743  9.1745 11.6229
C  4.2789  4.6555 11.3834
C  5.1701  8.0493 11.5418
C  4.7345  6.8940 12.2257
C  5.0712  5.7120 11.4012
C  3.6285  6.9502 12.9588
C  0.4312  8.6908 14.2423
C -0.6111  8.1302 15.3042
C -1.3956  6.8704 14.9180
H -0.0665  7.9126 16.2330
H -1.3446  8.9233 15.4956
C -2.3485  6.5143 16.0564
H -1.9758  7.0585 14.0049
H -0.7075  6.0369 14.7530
C -3.1008  5.2908 15.6498
H -1.7703  6.3308 16.9718
H -3.0387  7.3627 16.1713
O -2.8328  4.2026 16.1715
O -4.0912  5.3787 14.6777
C -4.6581  4.0875 14.4518
H -5.4410  4.1606 13.6837
H -3.8723  3.3977 14.1104
H -5.0961  3.7108 15.3876
H  2.5934  8.9346 16.0075
H  3.4472 10.8920 17.0673
H  2.3841 13.1333 16.6327
H  0.5016 13.2992 15.1710
H -0.4236 11.2459 14.0604
C  5.0676  2.7891  9.5602
C  4.4708  1.5665  8.8506
C  6.4103  2.2572 10.2772
C  4.5353  1.4166  7.3800
C  4.0224  0.3376  6.7951
C  3.3962 -0.7050  7.6012
C  3.3434 -0.5821  8.9249
C  3.9089  0.5980  9.5771
H  3.8651  0.6868 10.6334
H  2.8898 -1.3422  9.5085
H  2.9857 -1.5628  7.1316
H  4.0717  0.2338  5.7410
H  4.9927  2.1625  6.7844
H  7.0367  1.8182  9.4892
C  7.2953  3.2585 11.0300
H  6.1254  1.4687 10.9866
C  8.5187  2.5432 11.5920
H  7.6260  4.0460 10.3416
H  6.7392  3.6995 11.8563
H  9.1028  2.0850 10.7818
C  9.3851  3.5240 12.3160
H  8.2342  1.7345 12.2790
O  9.1097  4.7293 12.2778
O 10.4940  3.0817 13.0288
C 11.1540  4.1999 13.6260
H 10.4601  4.7137 14.3075
H 11.4782  4.8967 12.8390
H 12.0304  3.8504 14.1900
