# Supplementary material for: Fullerene Desymmetrization as a Means to Achieve Single‐Enantiomer Electron Acceptors with Maximized Chiroptical Responsiveness
Source: Adv Mater. 2020 Nov 23;33(1):2004115. doi: 10.1002/adma.202004115 (PMC11468824; doi:10.1002/adma.202004115)
Supplement: Supplementary file 2 — Supporting Information [file ADMA-33-2004115-s002.zip › Trans3 SSC bispcbm.xyz]

116
Molecule 2  0.000000
C -10.3374  4.6649 20.8931
C -11.1095  4.4710 19.6501
C -12.3334  5.0039 19.5570
C -12.8794  5.7932 20.6607
C -12.1693  5.9748 21.7709
C -10.8427  5.3814 21.8937
C -6.9295  3.4778 12.7839
C -7.6574  2.8693 13.7131
C -9.0697  3.0924 13.8007
C -9.6608  3.9092 12.9491
C -8.8641  4.5970 11.9303
C -7.5545  4.3819 11.8586
C -9.3900  5.9190 11.7947
C -8.5447  6.9350 11.6088
C -7.1025  6.6943 11.5236
C -6.6332  5.4680 11.6402
C -10.6732  4.7885 13.4204
C -10.5043  6.0555 12.7076
C -11.0290  4.7676 14.7087
C -10.4770  3.7731 15.6758
C -9.4687  3.0289 15.2093
C -10.6675  7.1801 13.3720
C -9.7396  8.2915 13.1621
C -8.7251  8.1688 12.3089
C -11.2122  6.0015 15.4189
C -11.0181  7.1574 14.7746
C -10.7200  4.2709 17.1495
C -10.7818  5.8000 16.8142
C -10.3319  8.2302 15.4157
C -9.5408  8.9387 14.4214
C -7.4145  8.6902 12.6620
C -6.4067  7.7900 12.1660
C -5.4365  5.2346 12.4120
C -5.6303  3.9997 13.1189
C -7.1600  2.7129 15.0306
C -8.2788  2.7902 15.9725
C -10.0462  6.7852 17.3413
C -9.8332  8.0444 16.6197
C -8.3351  9.3805 14.7568
C -7.2294  9.2476 13.8403
C -5.2873  7.5880 12.8710
C -4.7800  6.2372 13.0021
C -5.1895  3.8989 14.3532
C -5.9796  3.2157 15.3483
C -8.1064  3.3422 17.1653
C -9.1742  4.0234 18.0586
C -8.5451  8.5591 16.9732
C -7.8201  9.2063 16.0716
C -6.0019  9.0325 14.6138
C -4.9840  8.3004 14.1316
C -4.1706  6.1150 14.3411
C -4.4553  4.9773 14.9974
C -5.7646  3.8509 16.5859
C -6.7754  3.9410 17.4483
C -8.4087  5.3318 18.3567
C -8.8590  6.5628 18.1384
C -3.8636  7.5382 14.9501
C -6.3826  9.0233 16.0153
C -4.5026  7.4326 16.5894
C -5.7757  8.2209 16.8823
C -7.9312  7.6664 17.8803
C -4.7887  4.9311 16.4046
C -6.6199  7.4719 17.8284
C -6.1066  6.1511 17.9771
C -4.9044  6.0423 17.1007
C -6.9667  5.1456 18.1789
C -10.5181  3.6222 18.5073
C -10.9079  2.1305 18.8903
C -10.4938  1.0412 17.8969
H -10.4554  1.8969 19.8632
H -12.0020  2.0867 18.9834
C -10.9632 -0.3176 18.4050
H -10.9575  1.2389 16.9227
H -9.4055  1.0256 17.7909
C -10.5778 -1.3831 17.4299
H -10.5261 -0.5500 19.3861
H -12.0544 -0.3305 18.5309
O -10.8271 -2.5683 17.6777
O -9.9450 -1.0293 16.2390
C -9.6798 -2.1986 15.4636
H -9.1805 -1.9111 14.5270
H -9.0283 -2.8759 16.0340
H -10.6271 -2.7077 15.2331
H -9.3735  4.2338 20.9903
H -10.2808  5.5197 22.7825
H -12.5696  6.5480 22.5685
H -13.8450  6.2225 20.5754
H -12.9155  4.8605 18.6840
C -3.1455  7.8995 16.2956
C -2.0079  6.9351 16.6432
C -1.8422  6.4457 18.0221
H -2.5254  6.7453 18.7754
C -0.8407  5.6236 18.3254
H -0.7279  5.2704 19.3183
C  0.1050  5.2098 17.2924
H  0.9030  4.5547 17.5351
C -0.0313  5.6584 16.0477
H  0.6591  5.3611 15.2994
C -1.1281  6.5613 15.7082
H -1.2165  6.9195 14.7153
C -2.5620  9.3613 16.6332
C -3.4568 10.5613 16.3159
H -2.3246  9.3924 17.7052
C -2.7795 11.8769 16.6629
H -3.6956 10.5618 15.2462
H -4.3744 10.4915 16.8977
C -3.7274 12.9838 16.3238
H -2.5148 11.9340 17.7278
H -1.8512 12.0042 16.0887
O -3.4639 14.1515 16.6321
O -4.9221 12.6717 15.6670
C -5.6973 13.8477 15.4464
H -6.6290 13.5767 14.9271
H -5.9381 14.3134 16.4123
H -5.1251 14.5540 14.8291
H -1.6352  9.4861 16.0574
