# Supplementary material for: Fullerene Desymmetrization as a Means to Achieve Single‐Enantiomer Electron Acceptors with Maximized Chiroptical Responsiveness
Source: Adv Mater. 2020 Nov 23;33(1):2004115. doi: 10.1002/adma.202004115 (PMC11468824; doi:10.1002/adma.202004115)
Supplement: Supplementary file 2 — Supporting Information [file ADMA-33-2004115-s002.zip › Trans4 SS bispcbm.xyz]

116
Molecule 2  0.000000
C  2.6325 10.4774 10.1368
C  1.3942  9.6917  9.9944
C  1.2996  8.8011  8.9993
C  2.4246  8.5931  8.0889
C  3.5435  9.2978  8.2343
C  3.6502 10.2854  9.3023
C -2.9948  8.2854 16.6514
C -2.9140  8.9962 15.5305
C -3.1118  8.3748 14.2510
C -3.3853  7.0841 14.1774
C -3.4608  6.2842 15.4011
C -3.2718  6.8619 16.5826
C -2.8787  5.0055 15.1136
C -2.1311  4.4081 16.0421
C -1.9218  5.0383 17.3360
C -2.4755  6.2167 17.5995
C -2.7824  6.3059 13.1514
C -2.4551  5.0061 13.7358
C -1.9642  6.8828 12.2700
C -1.7276  8.3498 12.2363
C -2.2429  9.0294 13.2669
C -1.3124  4.4366 13.4087
C -0.5011  3.7780 14.4247
C -0.8956  3.7598 15.6852
C -0.7278  6.2436 11.9295
C -0.4187  5.0777 12.4987
C -0.4160  8.6543 11.4222
C  0.2777  7.2776 11.6942
C  0.9082  4.8225 12.9445
C  0.8768  4.0021 14.1190
C  0.0786  3.9708 16.7347
C -0.5574  4.7679 17.7488
C -1.7127  7.2270 18.2980
C -2.0510  8.5184 17.7210
C -1.9129  9.9959 15.3741
C -1.4928 10.0263 13.9666
C  1.4865  7.0445 12.2262
C  1.8038  5.7717 12.8616
C  1.7889  4.1788 15.0736
C  1.3692  4.1650 16.4541
C  0.1507  5.7078 18.3466
C -0.4497  6.9854 18.6377
C -1.0952  9.4205 17.5625
C -1.0293 10.1941 16.3358
C -0.2269 10.2714 13.6481
C  0.5351  9.8404 12.3791
C  2.8160  5.9522 13.8824
C  2.8901  5.1374 14.9529
C  2.2228  5.1236 17.1845
C  1.5789  5.9102 18.0495
C  0.5778  7.9723 18.4847
C  0.2650  9.1519 17.9655
C  0.3465 10.3982 16.0201
C  0.7367 10.4131 14.7514
C  1.8119  9.2556 13.0442
C  2.2926  8.0282 12.8707
C  1.8466  7.3158 18.1415
C  3.5277  5.4426 16.3658
C  2.7016  7.9019 17.3059
C  3.7193  7.2151 16.3816
C  3.1318  7.3507 13.9073
C  1.1540  9.7688 17.0318
C  3.4283  7.9434 15.0546
C  2.7315  9.1960 15.3044
C  2.2916  9.1840 16.7019
C  1.9812  9.7887 14.3681
C  0.2191  9.9493 10.9516
C -0.5364 11.1956 10.3069
C -1.8083 11.6775 11.0165
H  0.1681 12.0370 10.2686
H -0.8204 10.9183  9.2828
C -2.4030 12.8597 10.2545
H -2.5428 10.8630 11.0472
H -1.5690 11.9967 12.0344
C -3.6509 13.3261 10.9351
H -1.6936 13.6961 10.1846
H -2.6518 12.5627  9.2264
O -4.1967 14.3754 10.5750
O -4.1913 12.5717 11.9756
C -5.3718 13.2043 12.4721
H -5.7924 12.6030 13.2910
H -5.1200 14.2074 12.8454
H -6.1106 13.2888 11.6620
H  2.7147 11.1991 10.9094
H  4.5392 10.8528  9.4124
H  4.3565  9.1444  7.5709
H  2.3477  7.8790  7.3090
H  0.4106  8.2412  8.8610
C  4.7699  6.2804 16.7551
C  5.1754  6.3730 18.2256
C  4.9304  5.3782 19.0847
C  5.3457  5.4924 20.4795
C  5.9773  6.5839 20.9023
C  6.2586  7.6714 19.9700
C  5.8806  7.5730 18.6979
H  6.0874  8.3650 18.0230
H  6.7652  8.5398 20.3066
H  6.2785  6.6626 21.9159
H  5.1445  4.7018 21.1564
H  4.4397  4.4996 18.7626
C  6.1492  6.0368 15.9748
H  6.8076  6.8941 16.1698
H  6.5950  5.1382 16.4200
C  6.1413  5.7755 14.4682
C  7.5821  5.5107 14.0390
H  5.7361  6.6310 13.9200
H  5.5429  4.8815 14.2601
H  8.0293  4.6896 14.6157
C  7.6330  5.1608 12.5921
H  8.1802  6.4156 14.2191
O  6.7362  5.5358 11.8280
O  8.6607  4.3385 12.1345
C  8.4822  4.0439 10.7528
H  9.3050  3.3996 10.4091
H  8.4773  4.9760 10.1735
H  7.5251  3.5188 10.6155
